# Supplementary material for: Phenolic Compounds of Grape Pomace Skin Released During SHIME Colonic Fermentation Shape the Transcriptomic Profile of Tight Junctions, Improving the Barrier Properties in Caco-2 Cells
Source: Int J Mol Sci. 2026 May 5;27(9):4123. doi: 10.3390/ijms27094123 (PMC13163868; doi:10.3390/ijms27094123)
Supplement: Supplementary file 1 [file ijms-27-04123-s001.zip]

Archive with 1 entries (1 files):
- ijms-4245807-supplementary.pdf
